# Supplementary material for: Effects of occupational therapy synchronized with dual transcranial direct current stimulation on upper limb function and electroencephalography power in subacute stroke patients: A randomized, double-blind, controlled study
Source: PLoS One. 2025 Mar 18;20(3):e0320142. doi: 10.1371/journal.pone.0320142 (PMC11918370; doi:10.1371/journal.pone.0320142)
Supplement: S3 File — (XLSX) [file pone.0320142.s003.xlsx]

## Sheet: Data relevant to Figures 3and 4
FMA-UE (Min, Max)	Pre	Post		MBI (Min, Max)	Pre	Post
Control	7, 38	12, 46		Control	33, 70	45, 84
Experimental	7, 34	26. 52		Experimental	31, 61	50, 87

## Sheet: DAR values
Pre		Control	Experimental			Post		Control	Experimental
	FP1	4.37383	7.16744				FP1	4.15975	3.58139
	FP2	3.25956	5.75672				FP2	3.73907	2.72448
	F3	3.59122	4.68907				F3	2.35927	5.0745
	F4	3.79307	5.4029				F4	3.18145	3.10066
	C3	4.09769	5.11513				C3	2.85702	2.44551
	C4	4.21987	4.43311				C4	4.20411	3.11945
	P3	3.85042	4.74008				P3	2.68288	3.31515
	P4	4.2535	4.36309				P4	3.45514	4.60156
	O1	3.17334	5.21836				O1	2.78874	3.52454
	O2	5.7286	4.99668				O2	4.2797	3.9427
	F7	4.19037	5.54508				F7	5.36746	4.66184
	F8	5.44347	4.4413				F8	3.34981	3.84607
	T3	4.21213	4.76958				T3	3.94544	3.90729
	T4	4.27086	4.99577				T4	4.25978	4.66516
	T5	3.82385	5.42112				T5	2.81506	4.36275
	T6	4.2309	6.83506				T6	4.76948	3.63244
	AF3	3.49839	4.15724				AF3	2.60454	2.59391
	AF4	3.88726	4.09035				AF4	3.03347	4.39842
	FC3	6.79925	4.31966				FC3	3.66455	4.59408
	FC4	4.57667	4.61978				FC4	4.10013	3.33983
	CP3	4.23399	3.44707				CP3	2.60804	4.53797
	CP4	4.72099	2.87435				CP4	3.3126	4.17286
	PO3	5.06581	3.80366				PO3	2.71059	3.04801
	PO4	4.60457	3.34099				PO4	2.94461	4.64886
	FT7	4.43435	4.15168				FT7	3.57481	3.15541
	FT8	7.39989	4.90609				FT8	3.68487	4.5365
	CP7	5.02007	4.38172				CP7	3.64284	4.45121
	CP8	6.84815	5.01713				CP8	3.1319	2.86089
	FZ	4.61765	4.31262				FZ	2.84169	4.78362
	CZ	3.55817	3.15579				CZ	3.46544	2.56278
	PZ	3.15034	3.71619				PZ	2.74029	2.55269
	OZ	4.53332	3.45333				OZ	3.45084	2.84802
